# Supplementary material for: Human Activities Have Reduced the Potential Distribution of Cotton in Xinjiang, but Climate Change Is Expected to Expand Its Future Suitable Area
Source: Plants (Basel). 2026 May 25;15(11):1622. doi: 10.3390/plants15111622 (PMC13258848; doi:10.3390/plants15111622)
Supplement: Supplementary file 1 [file plants-15-01622-s001.zip]

Archive with 1 entries (1 files):
- plants-4316396-supplementary.pdf
